# Supplementary material for: Therapeutic Potential of a Biodynamic Supplement on Skin Pressure Ulcers: A Randomized Clinical Study
Source: Biomedicines. 2024 Aug 22;12(8):1918. doi: 10.3390/biomedicines12081918 (PMC11351901; doi:10.3390/biomedicines12081918)
Supplement: Supplementary file 1 [file biomedicines-12-01918-s001.zip]

Archive with 1 entries (1 files):
- biomedicines-3006082-supplementary.pdf
